# Supplementary material for: Weight Loss Promotion in Individuals with Obesity through Gut Microbiota Alterations with a Multiphase Modified Ketogenic Diet
Source: Nutrients. 2023 Sep 27;15(19):4163. doi: 10.3390/nu15194163 (PMC10574165; doi:10.3390/nu15194163)
Supplement: Supplementary file 1 [file nutrients-15-04163-s001.zip]

Archive with 1 entries (1 files):
- nutrients-2586965-supplementary.pdf
